# Supplementary material for: Traffic signal coordination control along oversaturated two-way arterials
Source: PeerJ Comput Sci. 2020 Nov 23;6:e319. doi: 10.7717/peerj-cs.319 (PMC7924511; doi:10.7717/peerj-cs.319)
Supplement: Supplemental Information 1 [file peerj-cs-06-319-s001.zip]

Archive with 11 entries (10 files):
- Code/
- Code/algorithm_swarm.py
- Code/food_source.py
- Code/lower_funrange.py
- Code/method1_IntersectionOptimization.py
- Code/method2.py
- Code/method3.py
- Code/method_MPC.py
- Code/offset_funrange.py
- Code/offset_optimize.py
- Code/offset_optimize2.py
