# Supplementary material for: Traffic signal coordination control along oversaturated two-way arterials
Source: PeerJ Comput Sci. 2020 Nov 23;6:e319. doi: 10.7717/peerj-cs.319 (PMC7924511; doi:10.7717/peerj-cs.319)
Supplement: Supplemental Information 1 [file peerj-cs-06-319-s001.zip › Code/food_source.py]

class FoodSource(object):
    trials = 0
    """docstring for FoodSource"""
    def __init__(self, initial_solution, initial_fitness):
        super(FoodSource, self).__init__()
        self.solution = initial_solution
        self.fitness = initial_fitness
    def __repr__(self):
        return f'<FoodSource s:{self.solution} f:{self.fitness} />'
