# Supplementary material for: Traffic signal coordination control along oversaturated two-way arterials
Source: PeerJ Comput Sci. 2020 Nov 23;6:e319. doi: 10.7717/peerj-cs.319 (PMC7924511; doi:10.7717/peerj-cs.319)
Supplement: Supplemental Information 1 [file peerj-cs-06-319-s001.zip › Code/lower_funrange.py]

def funRange(Nc,Var_size):
    # Scope of control variables for traffic control
    #  Control variable upper bound (lower bound 0)
    g_min = 15 # Lower bound of signal timing
    g_max = 65 # Upper bound of signal timing
    g_len = Nc * Var_size #Dimensions of control variables
    g_upper_bound = [g_max for i in range(g_len)]
    g_lower_bound = [g_min for i in range(g_len)]
    return g_upper_bound,g_lower_bound
'''
g_upper_bound,g_lower_bound = funRange(7,68)
print("Upper boundary：")
print(g_upper_bound)
print(" Lower boundary：")
print(g_lower_bound)
'''
