# Supplementary material for: Traffic signal coordination control along oversaturated two-way arterials
Source: PeerJ Comput Sci. 2020 Nov 23;6:e319. doi: 10.7717/peerj-cs.319 (PMC7924511; doi:10.7717/peerj-cs.319)
Supplement: Supplemental Information 1 [file peerj-cs-06-319-s001.zip › Code/method1_IntersectionOptimization.py]

import math
import time
import numpy as np
from algorithm_swarm import ABC
#from swarm20181216 import ABC
import win32com.client as com
import lower_funrange
Nlane = 3
vechile_thredshold = 32
linkCapacity = Nlane * vechile_thredshold
vissim = com.Dispatch('VISSIM.Vissim.430')  #  Create vissim object
Filename = r"C:\Users\admin\Desktop\simulation20190214.inp"  #  Load map
net = vissim.Net
vissim.LoadNet(Filename)
sim = vissim.Simulation  # Create simulation objects
queuecounters = net.QueueCounters  #  Defining queuing counter
vissim.Evaluation.SetAttValue("DATACOLLECTION", True)  #  Activate Data Acquisition Point Detector
vissim.Evaluation.SetAttValue("TRAVELTIME", True)  #  Activate Travel Time Detector
vissim.Evaluation.SetAttValue("DELAY", True)  #  Activation delay assessment
vissim.Evaluation.SetAttValue("QUEUECOUNTER", True)  #  Activation of queue length assessment
vissim.Evaluation.SetAttValue("LINK", True)  #  Activation of queue length assessment
signalcontrols = net.SignalControllers  # Signal Controller Set
sc1 = signalcontrols.GetSignalControllerByNumber(1)  # Signal Controller 1 object（Control intersection 1）
sc2 = signalcontrols.GetSignalControllerByNumber(2)  # Signal Controller 2 object（Control intersection 2）
sc3 = signalcontrols.GetSignalControllerByNumber(3)  # Signal Controller 3 object（Control intersection 7）
sc4 = signalcontrols.GetSignalControllerByNumber(4)  # Signal Controller 4 object（Control intersection 9）
sgs1 = sc1.SignalGroups  # Signal Controller 1 Signal set 
sgs2 = sc2.SignalGroups  # Signal Controller 2 Signal set 
sgs3 = sc3.SignalGroups  # Signal Controller 3 Signal set 
sgs4 = sc4.SignalGroups  # Signal Controller 4 Signal set 
sg1_1 = sgs1.GetSignalGroupByNumber(1)
sg1_2 = sgs1.GetSignalGroupByNumber(2)
sg2_1 = sgs2.GetSignalGroupByNumber(1)
sg2_2 = sgs2.GetSignalGroupByNumber(2)
sg3_1 = sgs3.GetSignalGroupByNumber(1)
sg3_2 = sgs3.GetSignalGroupByNumber(2)
sg4_1 = sgs4.GetSignalGroupByNumber(1)
sg4_2 = sgs4.GetSignalGroupByNumber(2)
detector1 = sc1.Detectors.GetDetectorByNumber(1)  #  Detector 1 object
detector2 = sc2.Detectors.GetDetectorByNumber(2)  #  Detector 2 object
detector3 = sc2.Detectors.GetDetectorByNumber(3)  #  Detector 3 object
detector4 = sc3.Detectors.GetDetectorByNumber(4)  #  Detector 4 object
detector5 = sc3.Detectors.GetDetectorByNumber(5)  #  Detector 5 object
detector6 = sc4.Detectors.GetDetectorByNumber(6)  #  Detector 6 object
links = net.Links
#LinkNum = 14
LinkNum = 26
Np = 5#(Repeat with the prediction level in the class and consider how to remove it later)
# Definition of storage matrix
vechileNumber_size = LinkNum * (Np + 1)
vechileNumber = [-1 for i in range(vechileNumber_size)]  #  Group of Road Vehicles (N_ud)
direction = 3
leaveflowArray_size = LinkNum * direction * Np
leaveflowArray = [-1 for i in range(leaveflowArray_size)] # alphaleave storage of flow rate arrays in all directions
queueArray_size = leaveflowArray_size
queueArray = [-1 for i in range(queueArray_size)] # Store queue lengths in all directions
size = LinkNum * Np
arriveArray_size = size
arriveArray = [-1 for i in range(queueArray_size)] #Storage arrival rates in all directions
enterArray_size = size
enterArray = [-1 for i in range(queueArray_size)] # Store import rates in all directions
import math
Desired_Speed = 50 * 1000 / 3600#car2(Default Vehicle Speed Limit)
#Desired_Speed = 70 * 1000 / 3600#car_highspeed
#Desired_Speed = 30 * 1000 / 3600#car_lowspeed
class MPC(object):
    """docstring for MPC_lower"""
    def __init__(self, Np=5, alpha_lower=1e-3, Nlane=3, Vfree=Desired_Speed, lveh=7.5, ccycle=140, Nc=1,v_Number = vechileNumber,leaveflow = leaveflowArray,queuearray = queueArray,arrivearray = arriveArray,enterarray = enterArray):
        self.Np = Np
        self.alpha_lower = alpha_lower
        self.Nlane = Nlane
        self.Vfree = Vfree
        self.lveh = lveh
        self.ccycle = ccycle
        self.Nc = Nc
        self.v_Number = v_Number
        self.leaveflow = leaveflow
        self.queuearray = queuearray
        self.arrivearray = arrivearray
        self.enterarray = enterarray
    def reset(self):
        self.v_Number = [-1 for i in range(vechileNumber_size)]  #  Group of Road Vehicles (N_ud)
        self.leaveflow = [-1 for i in range(leaveflowArray_size)]  #  alphaleave storage of flow rate arrays in all directions
        self.queuearray = [-1 for i in range(queueArray_size)]  # Store queue lengths in all directions
        self.arrivearray = [-1 for i in range(queueArray_size)]  #  Storage arrival rates in all directions
        self.enterarray = [-1 for i in range(queueArray_size)]  #  Store import rates in all directions
    def predictive_control(self):
        g = self.optimize()
        #print(" Number of vehicles on output road:+++++++++++++++++++++++++++++++++++++++++++++++++++++++++++++++++++++++++++++++++")
        #print(self.v_Number)
        return g
    def optimize(self):
        INTERSECTION = 4
        PHASE = 3
        Var_size = INTERSECTION * (PHASE - 1)#Limit the sum of phases at an intersection to one cycle
        g_upper_bound, g_lower_bound = lower_funrange.funRange(self.Nc, Var_size)
        abc_sphere2 = ABC(30, 49, self.modelPredictive, g_lower_bound, g_upper_bound)
        #abc_sphere2 = ABC(30, 49, self.modelPredictive, g_lower_bound, g_upper_bound)
        g = abc_sphere2.optimize()  # Prediction of optimal solutions in time domain
        return g
    def modelPredictive(self, g):
        #  Data on the number of vehicles in each of the current simulation period
        self.reset()
        global LinkNum
        #global currentTime
        name, VNum = self.GetLinkImformation()  #  Get the number of vehicles in the corresponding section (the section evaluation is not given according to the per lane (set in the simulation software), otherwise the evaluation result is not the sampling result of a section)
        queuelength = self.GetTotelQueueLength(sim.AttValue('ELAPSEDTIME'))  # Gets the queue length of all sections of the current sampling time
        #print(" Section Name:")
        #print(name)
        #print("Number of road traffic:")
        #print(VNum)
        #print(" Length of queue for each section:")
        #print(queuelength)
        sum = 0
        for i in range(LinkNum):
            list = name[i].split('-')
            for j in range(self.Np+1):  #  Initialization
                n_ud = self.GetN_ud(queuelength, name, VNum, int(list[0]), int(list[1]), g, j)
                #print(" Number of vehicles on L%d-%d sections at d forecast level：%d"%(j,int(list[0]), int(list[1]),n_ud))
                sum = sum + n_ud
        TTS = sum * self.ccycle
        return TTS
    def GetLinkNumber(self, node1, node2):  #  Obtain the corresponding section number
        if node1 == 1 and node2 == 2:  # 1-2Section
            link_no = 1
        elif node1 == 2 and node2 == 1:  # 2-1Line length
            link_no = 2
        elif node1 == 1 and node2 == 4:  # 1-4Line length
            link_no = 4
        elif node1 == 4 and node2 == 1:  # 4-1Line length
            link_no = 5
        elif node1 == 1 and node2 == 3:  # 1-3Line length
            link_no = 6
        elif node1 == 3 and node2 == 1:  # 3-1Line length
            link_no = 7
        elif node1 == 1 and node2 == 5:  # 1-5Line length
            link_no = 8
        elif node1 == 5 and node2 == 1:  # 5-1Line length
            link_no = 9
        elif node1 == 2 and node2 == 7:  # 2-7Line length
            link_no = 11
        elif node1 == 7 and node2 == 2:  # 7-2Line length
            link_no = 12
        elif node1 == 2 and node2 == 8:  # 2-8Line length
            link_no = 13
        elif node1 == 2 and node2 == 6:  # 2-6Line length
            link_no = 10
        elif node1 == 6 and node2 == 2:  # 6-2Line length
            link_no = 3
        elif node1 == 8 and node2 == 2:  # 6-2Line length
            link_no = 14
        elif node1 == 7 and node2 == 9:  # 7-9Line length
            link_no = 15
        elif node1 == 9 and node2 == 7:  # 9-7Line length
            link_no = 16
        elif node1 == 9 and node2 == 11:  # 9-11Line length
            link_no = 17
        elif node1 == 9 and node2 == 12:  # 9-12Line length
            link_no = 18
        elif node1 == 12 and node2 == 9:  # 12-9Line length
            link_no = 19
        elif node1 == 14 and node2 == 7:  # 14-7Line length
            link_no = 20
        elif node1 == 7 and node2 == 14:  # 7-14Line length
            link_no = 21
        elif node1 == 7 and node2 == 10:  # 7-10Line length
            link_no = 22
        elif node1 == 10 and node2 == 7:  # 10-7Line length
            link_no = 23
        elif node1 == 13 and node2 == 9:  # 13-9Line length
            link_no = 24
        elif node1 == 9 and node2 == 13:  # 9-13Line length
            link_no = 25
        elif node1 == 11 and node2 ==9:  # 11-9Line length
            link_no = 26
        return link_no
    def GetN_Position(self,node1, node2,p):
        link_no = self.GetLinkNumber(node1, node2) # Obtain section number
        position = (link_no - 1)* (self.Np + 1) +  p
        return position
    def GetN_ud(self,queuelength, name, VNum, node1, node2, g, p):
        global LinkNum
        #global currentTime
        position = self.GetN_Position(node1,node2,p)
        if self.v_Number[position] != -1:#When the corresponding position element in the array is not 0, then the n_ud has been calculated, can be assigned directly, otherwise calculate the n_ud value
            n_ud = self.v_Number[position]
        else:
            if p == 0:  #  If the prediction level is 0, the number of vehicles collected by the collector needs to be obtained
                n_ud = VNum[self.GetLinkNumber(node1, node2) - 1]
                self.v_Number[position] = n_ud
                #print(n_ud)
            else:  # If the prediction level is not zero, it means that the predicted road vehicle number data need to be obtained (using the S model to predict)
                #print("The calculated forecast level is% d L%d-%d arrival rate and departure rate are respectively：" % (p - 1, node1, node2))
                alpha_enter_ud = self.GetAlphaEnter(queuelength, name, VNum, node1, node2, g, p - 1)
                alpha_leave_ud = self.GetTotalAlphaLeave(queuelength, name, VNum, node1, node2, g, p - 1)
                #n_ud = min(self.GetN_ud(queuelength, name, VNum, node1, node2, g, p - 1) + (alpha_enter_ud - alpha_leave_ud) * self.ccycle / 3600, linkCapacity)  #  Model modification
                n_ud = max(self.GetN_ud(queuelength, name, VNum, node1, node2, g, p - 1) + (alpha_enter_ud - alpha_leave_ud) * self.ccycle / 3600, 0)  #  Model modification
                #if n_ud < 0:
                    #n_ud = 0
                    #print("——————————————————————————————————————————————————————————————————")
                #print("The forecast level is% d L%d-%d arrival rate and departure rate are respectively：%d,%d"%( p - 1,node1, node2,alpha_enter_ud,alpha_leave_ud))
                self.v_Number[position] = n_ud
        return n_ud
    def GetG_udo(self, node1, node2, node3, g, p):  #  Get the corresponding phase timing of the corresponding intersection (modified: equality constraints added)
        phase = 3  # Phase number set to 3
        if node2 == 7:
            location = (3 - 1) * (phase - 1)
        elif node2 == 9:
            location = (4- 1) * (phase - 1)
        else:
            location = (node2 - 1) * (phase - 1)  # Control variable position node2 intersection
        # To go straight or turn left in phase (first phase)
        #a = [4, 2, 1, 7]  # East - west intersection
        #b = [3, 5, 6, 8]  # North-South junction
        a = [4, 2, 1, 7,9,12]  # East - west intersection
        b = [3, 5, 6, 8, 10, 11, 13, 14]  # North-South junction
        if (node1 in a) & (node3 in b):  # First phase
            if p < self.Nc:
                g_udo = g[6 * p + location]  # Green light timing corresponding to the first phase when the predicted level of the intersection node2 is less than the control level
            else:
                g_udo = g[6 * (self.Nc - 1) + location]  #  If the predicted level of intersection node2 is higher than the control level, the first phase green light is matched
        elif (node1 in a) & (node3 in a):  # Second phase
            if p < self.Nc:
                g_udo = g[6 * p + location + 1]  # Green light timing corresponding to the first phase when the predicted level of the intersection node2 is less than the control level
            else:
                g_udo = g[6 * (self.Nc - 1) + location + 1]  #  If the predicted level of intersection node2 is higher than the control level, the first phase green light is matched
        else:  #  Phase 3
            if p < self.Nc:
                g_udo = self.ccycle - g[6 * p + location]- g[6 * p + location + 1]  # Green light timing corresponding to the first phase when the predicted level of the intersection node2 is less than the control level
            else:
                g_udo = self.ccycle - g[6 * (self.Nc - 1) + location] - g[6 * (self.Nc - 1) + location + 1] # If the predicted level of intersection node2 is higher than the control level, the first phase green light is matched
        return g_udo
    def GetDirectionNo(self,O_ud,node):
        for i in range(len(O_ud)):# Determine which direction exit node3 belongs to the section
            if node == O_ud[i]:
                direction_no = i
        return direction_no
    def GetLeaveflow_Position(self,node1, node2,node3,p):
        global direction
        link_no = self.GetLinkNumber(node1, node2) # Obtain section number
        O_ud = self.GetLeaveSet(name, node1, node2)
        direction_no = self.GetDirectionNo(O_ud,node3)
        position = ((link_no - 1)* direction +  direction_no)* self.Np +  p
        return position
    def GetAlphaLeave(self,queuelength, name, VNum, u, d, o, g, p):
        position = self.GetLeaveflow_Position( u,d,o,p)
        if self.leaveflow[position] != -1:# When the corresponding position element in the array is not 0, then the n_ud has been calculated, can be assigned directly, otherwise calculate the n_ud value
            leaveflowrate = self.leaveflow[position]
        else:
        # Calculated departure rate
            beta = self.GetBeta(u, d, o)  #  Get the current turn rate
            # print(beta)
            mu = 1800  # (veh/h) saturated flow rate
            C_do = self.GetC(d, o)  #  Road capacity (number of vehicles that can be accommodated on a road)
            #  Get the green light timing signal of the current time step corresponding intersection
            g_udo = self.GetG_udo(u, d, o, g, p)
            #  Calculate the number of vehicles at the current time step between d-o
            n_do = self.GetN_ud(queuelength, name, VNum, d, o, g, p)
            #  Calculation a saturated traffic flow
            a = beta * mu * g_udo / self.ccycle
            # Calculation of b of unsaturated traffic flows
            queuelength1 = self.queue_predict(queuelength, name, VNum, u, d, o, g, p)
            b = queuelength1 * 3600 / self.ccycle + self.GetAlphaArrive(queuelength, name, VNum, u, d, o, g, p)#unit flow veh/h
            #  Departure rate under supersaturation
            c = 3600 *  beta * (C_do - n_do) / self.ccycle
            leaveflowrate = min(a, b, c)
            #leaveflowrate = max(min(a, b, c),0)# Revised
            self.leaveflow[position] = leaveflowrate
            #print("(a,b,c)为：（%d,%d,%d）"%(a,b,c))
        #print("Forecast level %d,L%d-%d-%dDeparture traffic is：%d" % (p,u, d, o, leaveflowrate))
        return leaveflowrate
    def GetQueueLength(self,queuelength, node1, node2, node3):
        # Gets the queue length of each section of each sampling interval and the queue length of each lane
        beta = self.GetBeta(node1, node2, node3)
        queue = queuelength * beta
        return queue
    def GetQueuecounterNumber(self,node1, node2):  #  Gets the queue counter number of the corresponding section
        if node1 == 4 and node2 == 1:  # 4-1 Line length
            queuecounter_no = 1
        elif node1 == 2 and node2 == 1:  # 2-1 Line length
            queuecounter_no = 2
        elif node1 == 5 and node2 == 1:  # 5-1 Line length
            queuecounter_no = 3
        elif node1 == 3 and node2 == 1:  # 5-1 Line length
            queuecounter_no = 4
        elif node1 == 1 and node2 == 2:  # 1-2 Line length
            queuecounter_no = 5
        elif node1 == 7 and node2 == 2:  # 7-2 Line length
            queuecounter_no = 6
        elif node1 == 6 and node2 == 2:  # 6-2 Line length
            queuecounter_no = 7
        elif node1 == 8 and node2 == 2:  # 8-2 Line length
            queuecounter_no = 8
        elif node1 == 2 and node2 == 7:  # 2-7 Line length
            queuecounter_no = 9
        elif node1 == 9 and node2 == 7:  # 9-7 Line length
            queuecounter_no = 10
        elif node1 == 10 and node2 == 7:  # 10-7 Line length
            queuecounter_no = 11
        elif node1 == 14 and node2 == 7:  # 14-7 Line length
            queuecounter_no = 12
        elif node1 == 7 and node2 == 9:  # 7-9 Line length
            queuecounter_no = 13
        elif node1 == 12 and node2 == 9:  # 12-9 Line length
            queuecounter_no = 14
        elif node1 == 11 and node2 == 9:  # 11-9 Line length
            queuecounter_no = 15
        elif node1 == 13 and node2 == 9:  # 13-9 Line length
            queuecounter_no = 16
        return queuecounter_no
    def GetLinkImformation(self):  # Access to node1-node2 road traffic
        name = [0 for i in range(LinkNum)]
        VNum = [0 for i in range(LinkNum)]
        for i in range(1, LinkNum + 1):
            link = links.GetLinkByNumber(i)  # Gets the object i the corresponding link section
            name[i - 1] = link.Name
            VNum[i - 1] = link.GetVehicles().Count
        return name, VNum
    def Getqueuearray_Position(self,node1, node2,node3,p):
        global direction
        link_no = self.GetLinkNumber(node1, node2) # Obtain section number
        O_ud = self.GetLeaveSet(name, node1, node2)
        direction_no = self.GetDirectionNo(O_ud,node3)
        position = ((link_no - 1)* direction +  direction_no)* self.Np +  p
        return position
    def queue_predict(self, queuelength, name, VNum, u, d, o, g, p):
        position = self.Getqueuearray_Position(u,d,o,p)# The location of the queue length in the array and the location calculation method of the departure rate storage are consistent
        #print("Location stored in the array:%d"%position)
        #print(self.queuearray)
        if self.queuearray[position] != -1:#When the corresponding position element in the array is not 0, then the n_ud has been calculated, can be assigned directly, otherwise calculate the n_ud value
            queue = self.queuearray[position]
        else:
            if p == 0:
                queue = self.GetQueueLength(queuelength, u, d, o)
                self.queuearray[position] = queue
            else:
                alpha_arrive_udo = self.GetAlphaArrive(queuelength, name, VNum, u, d, o, g, p - 1)
                alpha_leave_udo = self.GetAlphaLeave(queuelength, name, VNum, u, d, o, g, p - 1)
                queue = self.queue_predict(queuelength, name, VNum, u, d, o, g, p - 1) +((alpha_arrive_udo - alpha_leave_udo)* self.ccycle / 3600)
                self.queuearray[position] = queue
        #print("forecast level is %d queue length：%d"%(p,queue))
        return queue
    def GetBeta(self,node1, node2, node3):  #  Get the turn rate in the corresponding direction
        # Gets the queue length of each section of each sampling interval and the queue length of each lane
        #beta = [1 / 2, 1 / 4, 1 / 4, 1 / 2, 1 / 4, 1 / 4, 1 / 2, 1 / 4, 1 / 4,1 / 2, 1 / 4, 1 / 4, 1 / 3]#beta3 Turn ratio is 2：1：1（L: S :R）
        #beta = [1 / 4, 1 / 2, 1 / 4, 1 / 4, 1 / 2, 1 / 4, 1 / 4, 1 / 2, 1 / 4,1 / 4, 1 / 2, 1 / 4, 1 / 3]#beta2 Turn ratio is 1：2：1（L: S :R）
        #beta = [1 / 3, 1 / 3, 1 / 3, 1 / 3, 1 / 3, 1 / 3, 1 / 3, 1 / 3, 1 / 3,1 / 3, 1 / 3, 1 / 3, 1 / 3]#beta1 Turn ratio is 1：1：1
        #beta = [147 / 569, 256 / 569, 166 / 569, 181 / 570, 221 / 570, 168 / 570, 175 / 1321, 963 / 1321, 183 / 1321,166 / 1678, 1297 / 1678, 215 / 1678, 1 / 3]
        beta = [147 / 569, 256 / 569, 166 / 569, 181 / 570, 221 / 570, 168 / 570, 175 / 1321, 963 / 1321, 183 / 1321,
                166 / 1678, 1297 / 1678, 215 / 1678, 1 / 3, 270/675, 300/675,105/675, 285/855, 510/855, 60/855,
                680/2053, 1223/2053, 150/2053, 695/2289, 1380/2289, 214/2289, 476/756,0/756,280/756,0,0,0,0/2156,1820/2156,336/2156]
        if node1 == 3 and node2 == 1 and node3 == 2:  #  intersection 1,NB turn left at entrance
            beta_udo = beta[0]
        elif node1 == 3 and node2 == 1 and node3 == 5:  #  intersection 1,NB turn straight at entrance
            beta_udo = beta[1]
        elif node1 == 3 and node2 == 1 and node3 == 4:  #  intersection 1,NB turn right at entrance
            beta_udo = beta[2]
        elif node1 == 5 and node2 == 1 and node3 == 4:  #  intersection 1,SB turn left at entrance
            beta_udo = beta[3]
        elif node1 == 5 and node2 == 1 and node3 == 3:  #  intersection 1,SB turn straight at entrance
            beta_udo = beta[4]
        elif node1 == 5 and node2 == 1 and node3 == 2:  #  intersection 1,SB turn right at entrance
            beta_udo = beta[5]
        if node1 == 4 and node2 == 1 and node3 == 3:  #  intersection 1,WB turn left at entrance
            beta_udo = beta[6]
        elif node1 == 4 and node2 == 1 and node3 == 2:  #  intersection 1,WB turn straight at entrance
            beta_udo = beta[7]
        elif node1 == 4 and node2 == 1 and node3 == 5:  #  intersection 1,WB turn right at entrance
            beta_udo = beta[8]
        elif node1 == 2 and node2 == 1 and node3 == 5:  #  intersection 1,EB turn left at entrance
            beta_udo = beta[12]
        elif node1 == 2 and node2 == 1 and node3 == 4:  #  intersection 1,EB turn straight at entrance
            beta_udo = beta[12]
        elif node1 == 2 and node2 == 1 and node3 == 3:  #  intersection 1,EB turn right at entrance
            beta_udo = beta[12]
        elif node1 == 8 and node2 == 2 and node3 == 7:  #  intersection 2NB turn left Probability
            beta_udo = beta[13]
        elif node1 == 8 and node2 == 2 and node3 == 6:  #  intersection 2NB go straight Probability
            beta_udo = beta[14]
        elif node1 == 8 and node2 == 2 and node3 == 1:  #  intersection 2NB turn right Probability
            beta_udo = beta[15]
        elif node1 == 6 and node2 == 2 and node3 == 1:  #  intersection 2SB turn left Probability
            beta_udo = beta[16]
        elif node1 == 6and node2 == 2 and node3 == 8:  #  intersection 2SB go straight Probability
            beta_udo = beta[17]
        elif node1 == 6 and node2 == 2 and node3 == 7:  #  intersection 2SB turn right Probability
            beta_udo = beta[18]
        elif node1 == 14 and node2 == 7 and node3 == 9:  #  intersection 7NB turn left Probability
            beta_udo = beta[19]
        elif node1 == 14 and node2 == 7 and node3 == 10:  #  intersection 7NB go straight Probability
            beta_udo = beta[20]
        elif node1 == 14 and node2 == 7 and node3 == 2:  #  intersection 7NB turn right Probability
            beta_udo = beta[21]
        elif node1 == 10 and node2 == 7 and node3 == 2:  #  intersection 7SB turn left Probability
            beta_udo = beta[22]
        elif node1 == 10 and node2 == 7 and node3 == 14:  #  intersection 7SB go straight Probability
            beta_udo = beta[23]
        elif node1 == 10 and node2 == 7 and node3 == 9:  #  intersection 7SB turn right Probability
            beta_udo = beta[24]
        elif node1 == 13 and node2 == 9 and node3 == 12:  #  intersection 9NB turn left Probability
            beta_udo = beta[25]
        elif node1 == 13 and node2 == 9 and node3 == 11:  #  intersection 9NB go straight Probability
            beta_udo = beta[26]
        elif node1 == 13 and node2 == 9 and node3 == 7:  #  intersection 9NB turn right Probability
            beta_udo = beta[27]
        elif node1 == 11 and node2 == 9 and node3 == 7:  #  intersection 9SB turn left Probability
            beta_udo = beta[28]
        elif node1 == 11 and node2 == 9 and node3 == 13:  #  intersection 9SB go straight Probability
            beta_udo = beta[29]
        elif node1 == 11 and node2 == 9 and node3 == 12:  #  intersection 9SB turn right Probability
            beta_udo = beta[30]
        elif node1 == 12 and node2 == 9 and node3 == 11:  # intersection 9EB turn left Probability
            beta_udo = beta[31]
        elif node1 == 12 and node2 == 9 and node3 == 7:  # intersection 9EB go straight Probability
            beta_udo = beta[32]
        elif node1 == 12 and node2 == 9 and node3 == 13:  # intersection 9EB turn right Probability
            beta_udo = beta[33]
        else:
            beta_udo = beta[12]
        return beta_udo
    def GetQueueLength(self, queuelength, node1, node2, node3):
        # Gets the queue length of each section of each sampling interval and the queue length of each lane
        beta = self.GetBeta(node1, node2, node3)
        queue = self.GetLinkQueueLength(queuelength, node1, node2)
        queue = queue * beta
        return queue
    def GetLinkQueueLength(self, queuelength, node1, node2):  #  Total queue length of section
        #print(queuelength)
        if node1 == 4 and node2 == 1:  # 4-1 Line length
            queue = queuelength[0]
        elif node1 == 2 and node2 == 1:  # 2-1 Line length
            queue = queuelength[1]
        elif node1 == 5 and node2 == 1:  # 5-1 Line length
            queue = queuelength[2]
        elif node1 == 3 and node2 == 1:  # 3-1 Line length
            queue = queuelength[3]
        elif node1 == 1 and node2 == 2:  # 1-2 Line length
            queue = queuelength[4]
        elif node1 == 7 and node2 == 2:  # 7-2 Line length
            queue = queuelength[5]
        elif node1 == 6 and node2 == 2:  # 6-2 Line length
            queue = queuelength[6]
        elif node1 == 8 and node2 == 2:  # 8-2 Line length
            queue = queuelength[7]
        elif node1 == 2 and node2 == 7:  # 2-7 Line length
            queue = queuelength[8]
        elif node1 == 9 and node2 == 7:  # 9-7 Line length
            queue = queuelength[9]
        elif node1 == 10 and node2 == 7:  # 10-7 Line length
            queue = queuelength[10]
        elif node1 == 14 and node2 == 7:  # 14-7 Line length
            queue = queuelength[11]
        elif node1 == 7 and node2 == 9:  # 7-9 Line length
            queue = queuelength[12]
        elif node1 == 12 and node2 == 9:  # 12-9 Line length
            queue = queuelength[13]
        elif node1 == 11 and node2 == 9:  # 11-9 Line length
            queue = queuelength[14]
        elif node1 == 13 and node2 == 9:  # 13-9 Line length
            queue = queuelength[15]
        #print(queue1)
        return queue
    def GetTotelQueueLength(self, T):  # Current queue length of sections
        queuelength = [0 for i in range(queuecounters.Count)]  # Queue length counter
        for i in range(1, queuecounters.Count + 1):
            queueCounter = queuecounters.GetQueueCounterByNumber(i)  # Gets the object i the queue counter
            queuelength[i - 1] = queueCounter.GetResult(T,"MEAN") * self.Nlane / self.lveh  # Number of queuing vehicles (need to determine whether this formula is reasonable? ??) Data on queue length collected -> 路段上的排队车辆数
        return queuelength
    def GetTotalAlphaLeave(self, queuelength, name, VNum, u, d, g, p):
        #sourcenode = [3,4,5,6,7,8]
        sourcenode = [3,4,5,6,8,10,11,12,13,14]
        if d in sourcenode:
            alpha_leave_ud = self.GetTotalAlphaArrive(queuelength, name, VNum, u, d, g, p)
            #alpha_leave_ud = self.GetAlphaEnter(queuelength, name, VNum, u, d, g, p)
        else:
            O_ud = self.GetLeaveSet(name, u, d)#  Gets the ud-o departure set
            alpha_leave_ud = 0
            for i in range(len(O_ud)):
                alpha_leave_ud = alpha_leave_ud + self.GetAlphaLeave(queuelength, name, VNum, u, d, O_ud[i], g, p)
        #print(" Forecast level is% d,L%d-%d Departure traffic is:%d" % (p, u, d,alpha_leave_ud))
        return alpha_leave_ud
    def GetLeaveSet(self, name, node1, node2):
        global LinkNum
        a = []
        for i in range(LinkNum):
            list = name[i].split('-')
            if node2 == int(list[0]) and node1 != int(list[1]):
                a.append(int(list[1]))
        #print("L%d-%d the departure assembly of the road section is:"%( node1, node2))
        #print(a)
        return a
    def GetC(self, node1, node2):
        vechile_thredshold = 32
        source_node = [3, 4, 5, 6, 7, 8]
        intersection_node = [1, 2]
        if (node2 in source_node) & (node1 in intersection_node):
            C = self.Nlane * vechile_thredshold
        else:
            C = self.Nlane * vechile_thredshold
        return C
    def Getenterarray_Position(self,node1, node2,p):
        link_no = self.GetLinkNumber(node1, node2) # Obtain section number
        position = (link_no - 1)* self.Np +  p
        return position
    def GetAlphaEnter(self, queuelength, name, VNum, node1, node2, g, p):
        #Different traffic scenario m corresponding to different flow coefficient factors(Sensitivity analysis)
        m = [0.2,0.4,0.6,0.8,1,1.2]
        scenerio = 5# Set scenerio：1-6 to set different traffic flow scenarios (corresponding to different m) scenario 5 corresponding to the original traffic flow scene
        position = self.Getenterarray_Position(node1, node2,p)  # A method of calculating the location of the queue length in the array and the location of the n_ud storage is consistent
        #sourcenode2 = [6, 7, 8]
        if self.enterarray[position] != -1:#When the corresponding position element in the array is not 0, then the n_ud has been calculated, can be assigned directly, otherwise calculate the n_ud value
            alpha_enter_ud = self.enterarray[position]
        else:
            if node1 == 3:  #  intersection 1NB entrance
                alpha_enter_ud = 569 * m[scenerio-1]
            elif node1 == 5:  #  intersection 1SB entrance
                alpha_enter_ud = 570* m[scenerio-1]
            elif node1 == 4:  #  intersection 1WB entrance
                alpha_enter_ud = 1678* m[scenerio-1]
            #elif node1 == 2 & node2 == 1:  #  intersection 1EB entrance
                #alpha_enter_ud = 1321* m[scenerio-1]
            elif node1 == 8:  #  intersection 2NB entrance
                alpha_enter_ud = 675 * m[scenerio-1]
            elif node1 == 6:  #  intersection 2SB entrance
                alpha_enter_ud = 855* m[scenerio-1]
            elif node1 == 14:  #  intersection 7NB entrance
                alpha_enter_ud = 2053 * m[scenerio-1]
            elif node1 == 10:  #  intersection 7SB entrance
                alpha_enter_ud = 2289* m[scenerio-1]
            elif node1 == 13:  #  intersection 9NB entrance
                alpha_enter_ud = 756* m[scenerio-1]
            elif node1 == 11:  #  intersection 9SB entrance
                alpha_enter_ud = 0* m[scenerio-1]
            elif node1 ==12:  # intersection 9 EB entrance
                alpha_enter_ud = 2156* m[scenerio-1]
            else:
                I_ud = self.GetInSet(name, node1, node2)# Gets all Lu-d intersection
                #print("display I_ud")
                #print(I_ud)
                alpha_enter_ud = 0
                for i in range(len(I_ud)):
                    alpha_enter_ud = alpha_enter_ud + self.GetAlphaLeave(queuelength, name, VNum, I_ud[i], node1, node2, g,p)
            self.enterarray[position] = alpha_enter_ud
        #print("L%d-%d the incoming traffic flow is:：%d" % (node1, node2,alpha_enter_ud))
        return alpha_enter_ud
    def GetInSet(self, name, node1, node2):
        global LinkNum
        a = []
        for i in range(LinkNum):
            list = name[i].split('-')
            if node1 == int(list[1]) and node2 != int(list[0]):
                a.append(int(list[0]))
        return a
    def GetDelay(self, queuelength, name, VNum, node1, node2, g, p):  # Delays in obtaining the current sampling time to the end of the convoy
        C_ud = self.GetC(node1, node2)
        #sourcenode = [3,4,5,6,7,8]
        sourcenode = [3,4,5,6,8,10,11,12,13,14]
        if node2 in sourcenode:
            tau = max(math.floor(((C_ud * self.lveh) / (self.Nlane * self.Vfree)) / self.ccycle), 0)
            gamma = max(math.fmod(((C_ud * self.lveh) / (self.Nlane * self.Vfree)), self.ccycle), 0)
        else:
            #  Gets the ud-o departure set
            O_ud = self.GetLeaveSet(name, node1, node2)
            q_ud = 0
            for i in range(len(O_ud)):
                q_ud = q_ud + self.queue_predict(queuelength, name, VNum, node1, node2, O_ud[i], g, p)
            tau = max(math.floor((((C_ud - q_ud) * self.lveh) / (self.Nlane * self.Vfree)) / self.ccycle), 0)
            gamma = max(math.fmod((((C_ud - q_ud) * self.lveh) / (self.Nlane * self.Vfree)), self.ccycle), 0)
            #tau = math.floor((((C_ud - q_ud) * self.lveh) / (self.Nlane * self.Vfree)) / self.ccycle)
            #gamma = math.fmod((((C_ud - q_ud) * self.lveh) / (self.Nlane * self.Vfree)), self.ccycle)
        return tau, gamma
    def Getarrivearray_Position(self,node1, node2,p):
        link_no = self.GetLinkNumber(node1, node2) # Obtain section number
        position = (link_no - 1)* self.Np +  p
        return position
    def GetTotalAlphaArrive(self, queuelength, name, VNum, node1, node2, g, p):
        position = self.Getarrivearray_Position(node1, node2, p)  #  A similar method is used to calculate the location of the queue length in the array and the location of the n_ud storage
        if self.arrivearray[position] != -1:# When the corresponding position element in the array is not 0, then the n_ud has been calculated, can be assigned directly, otherwise calculate the n_ud value
            alpha_arrive_ud = self.arrivearray[position]
        else:
            tau, gamma = self.GetDelay(queuelength, name, VNum, node1, node2, g, p)
            #print("L%d-%d delay tau,gamma is：(%d,%d)"%(node1,node2,tau, gamma))
            if p - tau <= 0:
                alpha_arrive_ud = self.GetAlphaEnter(queuelength, name, VNum, node1, node2, g, p - tau) * (self.ccycle - gamma) / self.ccycle
            else:
                alpha_arrive_ud = self.GetAlphaEnter(queuelength, name, VNum, node1, node2, g, p - tau) * (self.ccycle - gamma) / self.ccycle + self.GetAlphaEnter(queuelength, name, VNum, node1, node2,g, p - tau - 1) * gamma / self.ccycle
            self.arrivearray[position] = alpha_arrive_ud
        #print("L%d-%d  alpha_arrive_ud:"%(node1,node2))
        #print(alpha_arrive_ud)
        return alpha_arrive_ud
    def GetAlphaArrive(self, queuelength, name, VNum, node1, node2, node3, g, p):
        beta = self.GetBeta(node1, node2, node3)
        alpha_Arrive_ud = self.GetTotalAlphaArrive(queuelength, name, VNum, node1, node2, g, p)
        alpha_Arrive_udo = alpha_Arrive_ud * beta
        return alpha_Arrive_udo
Ambertime = 3  # set yellow light time 3s
Cycle1 = 140  # Define the cycle of intersection 1
Nlane = 3  # Number of lanes
lveh = 5  # Average queue length
ccycle = 140  #  Period length
Vfree = Desired_Speed
name = [0 for i in range(LinkNum)]
for i in range(1, LinkNum + 1):
    link = links.GetLinkByNumber(i)  #  Gets the object i the corresponding link section
    name[i - 1] = link.Name
#MPC = MPC()  # Create model predictive controller objects
phase_total = 12 # Total number of phases
def GetOptimalTime():
    g = MPC.predictive_control()
    g_optimal = [0 for i in range(phase_total)]
    g_optimal[0] = g[0]
    g_optimal[1] = g[1]
    g_optimal[2] = ccycle - (g[0] + g[1])
    g_optimal[3] = g[2]
    g_optimal[4] = g[3]
    g_optimal[5] = ccycle - (g[2] + g[3])
    g_optimal[6] = g[4]
    g_optimal[7] = g[5]
    g_optimal[8] = ccycle - (g[4] + g[5])
    g_optimal[9] = g[6]
    g_optimal[10] = g[7]
    g_optimal[11] = ccycle - (g[6] + g[7])
    #print("Optimal control variables:")
    #print(g_optimal)
    return g_optimal
#########################################The adaptive signal control of phase1 and phase2 is realized first#######################################
def GetTravalTime(T):#Gets the travel time of the vehicle passing through the test section
    traveltimes = net.TravelTimes
    j = 0
    count = 2
    time = [0 for i in range(count)]
    for i in range(1,count+1):
        travaltime = traveltimes.GetTravelTimeByNumber(i)# Gets the object i the travel time detector
        time[j] = travaltime.GetResult(T,"TRAVELTIME","",0)# Gets the travel time of the current time step sampling section
        j = j + 1
    return time
def GetTrafficData():# Obtain the data detected by each data detector in the current simulation step
    datas = net.DataCollections
    ID = [0 for i in range(datas.Count)]
    name = [0 for i in range(datas.Count)]
    VNum = [0 for i in range(datas.Count)]
    speed = [0 for i in range(datas.Count)]
    j = 0
    for i in range(1, datas.Count + 1):
        datacollection = datas.GetDataCollectionByNumber(i)  # . Gets the object i by the detector
        ID[j] = datacollection.ID
        name[j] = datacollection.Name
        #list[i-1] = name.split('-')
        VNum[j] = datacollection.GetResult("NVEHICLES", "SUM", 0)# Gets the number of vehicles detected by the current detector
        speed[j] = datacollection.GetResult("SPEED", "MEAN", 0)  # Gets the vehicle speed detected by the current detector
        j = j + 1
    return VNum,speed,name
def GetStepwiseData():# Single step simulation and acquisition of current simulation step sampling data
    #global currentTime  #  currentTime defined as a global variable
    #Obtain the detection data of the current simulation step detector
    VNum,speed,name=GetTrafficData()
    # Gets the travel time counter detection data for the current time step
    time = GetTravalTime(sim.AttValue('ELAPSEDTIME'))
    return VNum,speed,name,time
def GetAverageDecelerationRate(speed,time):#Get the average acceleration from upstream stop line detector to queue overflow detector to estimate the acceleration from queue overflow detector to queue tail
    delta_speed = speed[1] - speed[0]
    #Travel time from upstream stop line to downstream queue overflow detector
    delta_time = time[0]
    #print(delta_speed)
    #print(delta_time)
    if delta_time == 0:
        accelerate = 0
    else:
        accelerate = delta_speed / delta_time
    return accelerate
def GetThresholdVelocity(speed,time,VNum):
    L2 = 25
    kj = 7.5 # 1/Kj Unit m/veh
    # Calculate the acceleration stopbar( stop line) to the velocity detector
    a = GetAverageDecelerationRate(speed,time)
    # Using formula (13) to calculate threshold velocity
    # Number of vehicles detected by a stop line detector
    Nb = VNum[1]
    #  Gets the number of vehicles detected by the queue overflow detector
    Ns = VNum[0]
    #  Threshold speed
    # Define the discriminant condition expression as variable expression1
    expression1 = (Nb - Ns) * kj - L2
    if expression1 < 0:
        v_threshold = 0
    else:
        v_threshold = math.sqrt(2 * abs(a) * expression1)
    return v_threshold
def GreenToRed(detectorName,v):#Green to Red triggers possible detection of downstream queue overflow
    #L1-2queue overflow detector state detection
    #Can improve this part of the code to determine how the detector name determines whether the queue overflow detector GTR is triggered
    VNum, speed, name, time = GetStepwiseData()  #  Single step simulation, and obtain the current simulation step sampling data (number of vehicles, speed, data detector name, travel time from upstream stop line to downstream queue overflow detector)
    #Gets the threshold velocity
    v_threshold = GetThresholdVelocity(speed,time,VNum)
    #print(v_threshold)
    #Comparison of Speed and Threshold Speed Detected by Queuing Overflow Detector
    #print(v)
    if (v <= v_threshold):# A signal triggered when the speed detected by the queue overflow detector is less than GTR threshold speed
        return True
    else:
        return False
'''
def GreenToRed(detectorName):#Green to Red triggers possible detection of downstream queue overflow
    #L1-2queue overflow detector state detection
    #Can improve this part of the code to determine how the detector name determines whether the queue overflow detector GTR is triggered
    VNum, speed, name, time = GetStepwiseData()  #  Single step simulation, and obtain the current simulation step sampling data (number of vehicles, speed, data detector name, travel time from upstream stop line to downstream queue overflow detector)
    #Gets the threshold velocity
    v_threshold = GetThresholdVelocity(speed,time,VNum)
    #Comparison of Speed and Threshold Speed Detected by Queuing Overflow Detector
    v = speed[1] #t Time Queue Overflow Detector Detecting Moral Speed Data
    print(v)
    if (v <= v_threshold):# A signal triggered when the speed detected by the queue overflow detector is less than GTR threshold speed
        VNum, speed, name, time = GetStepwiseData()# Gets the detector data for the next simulation step
        v_threshold = GetThresholdVelocity(speed, time, VNum)
        if(speed[1] <= v_threshold) and (speed[1] < v) :# Two continuous velocities are detected less than the threshold velocity, and the second detected velocity is less than the first time
            return True
        else:
            return False
    else:
        return False
'''
def RedToGreen(detectorName):# Downstream Queue Dissipation Detection
    # L1-2queue overflow detector state detection
    v = detectorName.AttValue("VEHICLESPEED")
    #print(v)
    if (v > 0):  #  A signal triggered when the speed detected by the queue overflow detector is less than GTR threshold speed
        return True
    else:
        return False
'''
def RedToGreen(detectorName):# Downstream Queue Dissipation Detection
    # L1-2queue overflow detector state detection
    #  Can improve this part of the code to determine how the detector name determines whether the queue detector RTG is triggered (queue dissipates)
    VNum, speed, name, time = GetStepwiseData()  #  Single step simulation, and obtain the current simulation step sampling data (number of vehicles, speed, data detector name, travel time from upstream stop line to downstream queue overflow detector)
    v = speed[1]  # t Time Queue Overflow Detector Detecting Moral Speed Data
    if (v > 0):  #  A signal triggered when the speed detected by the queue overflow detector is less than GTR threshold speed
        VNum, speed, name, time = GetStepwiseData()  #  Gets the detector data for the next simulation step
        if (speed[1] > 0) and (speed[1] > v):  # The two consecutive velocities are detected to be greater than 0, and the second detected greater than the first (indicating queue dissipation)
            return True
        else:
            return False
    else:
        return False
'''
def EarlyCutoffGreen(phase_teminating,phase_benefiting):# When the teminating phase (phase2) green light is terminated, the remaining green time is allocated to the benefiting phase (phase1)
    #global currentTime
    #print("test1+++++++++++++++++++++++++++++++++++++++++++")
    global timing_scheme
    sg1_1 = sgs1.GetSignalGroupByNumber(phase_benefiting)
    sg1_2 = sgs1.GetSignalGroupByNumber(phase_teminating)
    sg1_2.SetAttValue("GREENEND", (sim.AttValue('ELAPSEDTIME')+1) % Cycle1)#When a GTR trigger is detected, the execution ECG( sets the time in the current cycle to the green light end time
    #print(sg_2.AttValue("GREENEND"))
    #Yellow light time to determine current phase (Ambertime fixed ,3 s)
    # Change the red light corresponding to the conflict phase to the green light (Redesign update scheme to determine how the signal is allocated)
    #REDEND2 for setting conflict phase
    sg1_1.SetAttValue("REDEND2", (sim.AttValue('ELAPSEDTIME')+1) % Cycle1 + Ambertime)
    #print(sg1_1.AttValue("REDEND2"))
    # GREENEND2 for setting conflict phase
    if isinstance(timing_scheme[0], int):
        sg1_1.SetAttValue("GREENEND2", timing_scheme[0] + timing_scheme[1] - Ambertime)
    else:
        sg1_1.SetAttValue("GREENEND2", np.asscalar(timing_scheme[0] + timing_scheme[1]-Ambertime))
    #print(sg_1.AttValue("GREENEND2"))
    # greenend2 and redend2 data for clearing signal group 2
    sg1_2.SetAttValue("GREENEND2",-4711)
    sg1_2.SetAttValue("REDEND2",-4711)
'''
def EarlyCutoffGreen(phase_teminating,phase_benefiting):# When the teminating phase (phase2) green light is terminated, the remaining green time is allocated to the benefiting phase (phase1)
    sgs1(phase_teminating).SetAttValue("GREENEND", T_step % 140)#When a GTR trigger is detected, the execution ECG( sets the time in the current cycle to the green light end time 
    #Yellow light time to determine current phase (Ambertime fixed,3s)
    # Change the red light corresponding to the conflict phase to the green light (Redesign update scheme to determine how the signal is allocated)
    #REDEND2 for setting conflict phase
    sgs1(phase_benefiting).SetAttValue("REDEND2", T_step % 140 + Ambertime)
    # GREENEND2 for setting conflict phase
    sgs1(phase_benefiting).SetAttValue("GREENEND2", 100)
'''
def ReturnUnusedGreen(phase_teminating,phase_benefiting):# When a RTG trigger is detected, the execution RUG
    #global currentTime
    # terminating phase (phase2) red light is set to green light, give terminating phase (phase2) when returning the remaining green)
    # Set the current time step to the REDEND2 time of the teminating phase
    #Set the GREENEND2 of the conflicting phase to 140Ambertime current time step
    #sgs1.GetSignalGroupByNumber(phase_benefiting).SetAttValue("GREENEND2", T_step % 140 + Ambertime)
    global timing_scheme
    sgs1.GetSignalGroupByNumber(phase_benefiting).SetAttValue("GREENEND2", (sim.AttValue('ELAPSEDTIME')+1) % Cycle1)
    ##sgs1.GetSignalGroupByNumber(phase_teminating).SetAttValue("REDEND2", 100 - T_step % 140 - Ambertime)
    sgs1.GetSignalGroupByNumber(phase_teminating).SetAttValue("REDEND2", (sim.AttValue('ELAPSEDTIME')+1) % Cycle1 + Ambertime)
    # Set the green time end time in the original timing to the GREENEND2 time of the terminating phase (return the remaining green time signal to the phase2)
    ##sgs1.GetSignalGroupByNumber(phase_teminating).SetAttValue("GREENEND2", 100)
    if isinstance(timing_scheme[0], int):
        sgs1.GetSignalGroupByNumber(phase_teminating).SetAttValue("GREENEND2", timing_scheme[0] + timing_scheme[1]-Ambertime)
    else:
        sgs1.GetSignalGroupByNumber(phase_teminating).SetAttValue("GREENEND2", np.asscalar(timing_scheme[0] + timing_scheme[1]-Ambertime))
    # benefiting phase REDEND2 retention ECG configuration
'''
def getSignalStatus(phase,state):#To determine whether SC1 signal state of the corresponding phase of the current time step is state or not(1 = Red, 2 = Redamber, 3 = Green , 4 = Amber)
    if sgs1.GetSignalGroupByNumber(phase).State == state:
        return True
    else:
        return False
'''
def getSignalStatus(signalgroups,phase,state):#To determine whether SC1 signal state of the corresponding phase of the current time step is state or not(1 = Red, 2 = Redamber, 3 = Green , 4 = Amber)
    if signalgroups.GetSignalGroupByNumber(phase).State == state:
        return True
    else:
        return False
def optimal_timing(b):
    if isinstance(b[0], int):
        redend_time1 = [Ambertime,b[0],b[0] + b[1]]
        greenend_time1 = [b[0] - Ambertime, b[0] + b[1] - Ambertime, Cycle1 - Ambertime]
    else:
        redend_time1 = [Ambertime, np.asscalar(b[0]), np.asscalar(b[0] + b[1])]
        greenend_time1 = [np.asscalar(b[0] - Ambertime), np.asscalar(b[0] + b[1] - Ambertime), Cycle1 - Ambertime]
    for i in range(1,sgs1.Count+1):
        sgs1.GetSignalGroupByNumber(i).SetAttValue("AMBER", 3)  #  Set sc1 yellow light time of 3 s for all signal groups
        sgs1.GetSignalGroupByNumber(i).SetAttValue("REDEND", redend_time1[i - 1])
        sgs1.GetSignalGroupByNumber(i).SetAttValue("GREENEND", greenend_time1[i - 1])  # Sets the red light end time sc1 each signal group
    #Original timing scheme of signal controller 2
    if isinstance(b[3], int):
        redend_time2 = [Ambertime, b[3], b[3] + b[4]]
        greenend_time2 = [b[3] - Ambertime,b[3] + b[4] - Ambertime, Cycle1 - Ambertime]
    else:
        redend_time2 = [Ambertime, np.asscalar(b[3]), np.asscalar(b[3] + b[4])]
        greenend_time2 = [np.asscalar(b[3] - Ambertime), np.asscalar(b[3] + b[4] - Ambertime), Cycle1 - Ambertime]
    for i in range(1,sgs1.Count+1):
        sgs2.GetSignalGroupByNumber(i).SetAttValue("AMBER", 3)  #  Set sc1 yellow light time of 3 s for all signal groups
        sgs2.GetSignalGroupByNumber(i).SetAttValue("REDEND", redend_time2[i - 1])  # Sets the red light end time sc1 each signal group
        sgs2.GetSignalGroupByNumber(i).SetAttValue("GREENEND", greenend_time2[i - 1])  #  Sets sc1 green end time for each signal group
    # Original timing scheme of signal controller 3
    if isinstance(b[6], int):
        redend_time3 = [Ambertime,b[6],b[6] + b[7]]
        greenend_time3 = [b[6] - Ambertime, b[6] + b[7] - Ambertime, Cycle1 - Ambertime]
    else:
        redend_time3 = [Ambertime, np.asscalar(b[6]), np.asscalar(b[6] + b[7])]
        greenend_time3 = [np.asscalar(b[6] - Ambertime), np.asscalar(b[6] + b[7] - Ambertime), Cycle1 - Ambertime]
    for i in range(1,sgs1.Count+1):
        sgs3.GetSignalGroupByNumber(i).SetAttValue("AMBER", 3)  #  Set sc1 yellow light time of 3 s for all signal groups
        sgs3.GetSignalGroupByNumber(i).SetAttValue("REDEND", redend_time3[i - 1])
        sgs3.GetSignalGroupByNumber(i).SetAttValue("GREENEND", greenend_time3[i - 1])  # Sets the red light end time sc1 each signal group
    #Original timing scheme of signal controller 4
    if isinstance(b[9], int):
        redend_time4 = [Ambertime, b[9], b[9] + b[10]]
        greenend_time4 = [b[9] - Ambertime,b[9] + b[10] - Ambertime, Cycle1 - Ambertime]
    else:
        redend_time4 = [Ambertime, np.asscalar(b[9]), np.asscalar(b[10] + b[4])]
        greenend_time4 = [np.asscalar(b[9] - Ambertime), np.asscalar(b[10] + b[4] - Ambertime), Cycle1 - Ambertime]
    for i in range(1,sgs1.Count+1):
        sgs4.GetSignalGroupByNumber(i).SetAttValue("AMBER", 3)  #  Set sc1 yellow light time of 3 s for all signal groups
        sgs4.GetSignalGroupByNumber(i).SetAttValue("REDEND", redend_time4[i - 1])  # Sets the red light end time sc1 each signal group
        sgs4.GetSignalGroupByNumber(i).SetAttValue("GREENEND", greenend_time4[i - 1])  #  Sets sc1 green end time for each signal group
    sg1_1.SetAttValue("GREENEND2",-4711)
    sg1_1.SetAttValue("REDEND2",-4711)
    sg1_2.SetAttValue("GREENEND2",-4711)
    sg1_2.SetAttValue("REDEND2",-4711)
def fixed_timing():#Original timing control scheme
    #Original timing scheme of signal controller 1
    #redend_time1 = [3,35,100]
    #greenend_time1 = [32,97,137]
    redend_time1 = [3,35,100]
    greenend_time1 = [32,97,137]
    for i in range(1,sgs1.Count+1):
        sgs1.GetSignalGroupByNumber(i).SetAttValue("AMBER", 3)  #  Set sc1 yellow light time of 3 s for all signal groups
        sgs1.GetSignalGroupByNumber(i).SetAttValue("REDEND", redend_time1[i - 1])  # Sets the red light end time sc1 each signal group
        sgs1.GetSignalGroupByNumber(i).SetAttValue("GREENEND", greenend_time1[i - 1])  #  Sets sc1 green end time for each signal group
    #Original timing scheme of signal controller 2
    redend_time2 = [3,45,100]
    greenend_time2 = [42,97,137]
    for i in range(1,sgs2.Count+1):
        sgs2.GetSignalGroupByNumber(i).SetAttValue("AMBER", 3)  #  Set sc1 yellow light time of 3 s for all signal groups
        sgs2.GetSignalGroupByNumber(i).SetAttValue("REDEND", redend_time2[i - 1])  # Sets the red light end time sc1 each signal group
        sgs2.GetSignalGroupByNumber(i).SetAttValue("GREENEND", greenend_time2[i - 1])  #  Sets sc1 green end time for each signal group
    redend_time3 = [3,45,100]
    greenend_time3 = [42,97,137]
    for i in range(1,sgs3.Count+1):
        sgs3.GetSignalGroupByNumber(i).SetAttValue("AMBER", 3)  #  Set sc1 yellow light time of 3 s for all signal groups
        sgs3.GetSignalGroupByNumber(i).SetAttValue("REDEND", redend_time3[i - 1])  # Sets the red light end time sc1 each signal group
        sgs3.GetSignalGroupByNumber(i).SetAttValue("GREENEND", greenend_time3[i - 1])  #  Sets sc1 green end time for each signal group
    #Original timing scheme of signal controller 4
    redend_time4 = [3,45,110]
    greenend_time4 = [42,107,137]
    for i in range(1,sgs4.Count+1):
        sgs4.GetSignalGroupByNumber(i).SetAttValue("AMBER", 3)  #  Set sc1 yellow light time of 3 s for all signal groups
        sgs4.GetSignalGroupByNumber(i).SetAttValue("REDEND", redend_time4[i - 1])  # Sets the red light end time sc1 each signal group
        sgs4.GetSignalGroupByNumber(i).SetAttValue("GREENEND", greenend_time4[i - 1])  #  Sets sc1 green end time for each signal group
    sg1_1.SetAttValue("GREENEND2",-4711)
    sg1_1.SetAttValue("REDEND2",-4711)
    sg1_2.SetAttValue("GREENEND2",-4711)
    sg1_2.SetAttValue("REDEND2",-4711)
    sg2_1.SetAttValue("GREENEND2",-4711)
    sg2_1.SetAttValue("REDEND2",-4711)
    sg2_2.SetAttValue("GREENEND2",-4711)
    sg2_2.SetAttValue("REDEND2",-4711)
    sg3_1.SetAttValue("GREENEND2",-4711)
    sg3_1.SetAttValue("REDEND2",-4711)
    sg3_2.SetAttValue("GREENEND2",-4711)
    sg3_2.SetAttValue("REDEND2",-4711)
    sg4_1.SetAttValue("GREENEND2",-4711)
    sg4_1.SetAttValue("REDEND2",-4711)
    sg4_2.SetAttValue("GREENEND2",-4711)
    sg4_2.SetAttValue("REDEND2",-4711)
    #print(" The default timing scheme is first executed")
g1_min = 10 #Phase 1 minimum green
g2_min = 10  # Phase 2 minimum green
flag_ECG = False # ECG identification executed
count = 0 # Queue overflow count
global timing_scheme
#global time
# The original timing scheme is set up at the beginning of each cycle. If the phase is not in the second phase, the original timing scheme (single step execution and the simulation step variable) is executed, otherwise, the adaptive timing scheme is executed
T_step = 0
MPC = MPC()  # Create model predictive controller objects
a = []
#currentTime = 0  # Simulation time obtained from vissim
while sim.AttValue('ELAPSEDTIME') < 3600:
    print("execute %d step simulation" % sim.AttValue('ELAPSEDTIME'))
    if sim.AttValue('ELAPSEDTIME') % Cycle1 == 0:
        if sim.AttValue('ELAPSEDTIME') == 0:
            fixed_timing()#The first cycle sets a default initial timing scheme
            timing_scheme = [35,65,40,45,55,40,45,55,40,45,65,30]
            sim.RunSingleStep()
            start = time.clock()
            time_plan = GetOptimalTime()  #  Forecast timing scheme for the next cycle (MPC)
        else:
            optimal_timing(time_plan)#Implementation of the optimized timing scheme
            timing_scheme = time_plan #Timing scheme for the current cycle
            start = time.clock()
            time_plan = GetOptimalTime()  #  Forecast timing scheme for the next cycle (MPC)
            sim.RunSingleStep()
    else:
        sim.RunSingleStep()  # Single step simulation
