# Supplementary material for: Traffic signal coordination control along oversaturated two-way arterials
Source: PeerJ Comput Sci. 2020 Nov 23;6:e319. doi: 10.7717/peerj-cs.319 (PMC7924511; doi:10.7717/peerj-cs.319)
Supplement: Supplemental Information 1 [file peerj-cs-06-319-s001.zip › Code/offset_funrange.py]

def funRange(Var_size):
    #Scope of control variables for traffic control
    # Control variable upper bound (lower bound 0)
    offset_min = 0 #Lower phase difference
    offset_max = 140 # Upper boundary of phase difference
    #g_len = Nc * Var_size # Dimensions of control variables
    offset_upper_bound = [offset_max for i in range(Var_size)]
    offset_lower_bound = [offset_min for i in range(Var_size)]
    return offset_upper_bound,offset_lower_bound
