# Supplementary material for: Traffic signal coordination control along oversaturated two-way arterials
Source: PeerJ Comput Sci. 2020 Nov 23;6:e319. doi: 10.7717/peerj-cs.319 (PMC7924511; doi:10.7717/peerj-cs.319)
Supplement: Supplemental Information 2 [file peerj-cs-06-319-s002.zip]

Archive with 1 entries (1 files):
- SimulationEvaluation.xlsx
