# Supplementary material for: Traffic signal coordination control along oversaturated two-way arterials
Source: PeerJ Comput Sci. 2020 Nov 23;6:e319. doi: 10.7717/peerj-cs.319 (PMC7924511; doi:10.7717/peerj-cs.319)
Supplement: Supplemental Information 2 [file peerj-cs-06-319-s002.zip › SimulationEvaluation.xlsx]

## Sheet: delay
Delay for each phase with different methods
Method1	Phase1	Phase2	Phase3	Phase4	Phase5	Phase6	Phase7	Phase8
Intersection 1	31.1	58.7	47.1	36.8	39.2	149.5	49.7	34.8
Intersection 2	27.8	34.6	0	88.3	23.8	14.2	0	104.1
Intersection 3	3.1	1.9	0	0	1.1	49.1	0	0
Intersection 4	5.1	67.8	67.7	68.3	16.7	60.9	8.2	65.7
Method 2	Phase1	Phase2	Phase3	Phase4	Phase5	Phase6	Phase7	Phase8
Intersection 1	30.9	50.5	49.4	40.6	37.8	142.8	43.2	31.6
Intersection 2	32.2	31.6	0	85.6	28.9	18.6	0	97.8
Intersection 3	2.7	0.9	0	0	1	49.5	0	0
Intersection 4	5.3	66	0	75.3	15.4	60.2	0	58
Method 3	Phase1	Phase2	Phase3	Phase4	Phase5	Phase6	Phase7	Phase8
Intersection 1	25.1	46.2	58	34.9	37.1	141.7	37.8	37.2
Intersection 2	33.2	27.7	5	84.7	24	12	2.4	86.7
Intersection 3	1.9	0.8	0.4	0	1	49.3	1	0
Intersection 4	3.2	53	0	83.1	11.3	45.7	0	54.3

## Sheet: stops
Number of Stops with different methods
Method1	Phase2	Phase6
Intersection 1	4.75	14.01
Intersection 2	0.95	0.44
Intersection 3	0.24	1.89
Intersection 4	0.13	5.68
Method 2	Phase2	Phase6
Intersection 1	4.68	14.11
Intersection 2	0.92	0.45
Intersection 3	0.19	1.97
Intersection 4	0.13	5.43
Method 3	Phase2	Phase6
Intersection 1	4.61	13.01
Intersection 2	0.83	0.41
Intersection 3	0.15	1.92
Intersection 4	0.11	4.57

## Sheet: queuelength
Queue Length with Different Methods
	Detection	Direction	Method 1	Method 2	Method 3
Intersection 1	Queuecounter 1	WE	176.592	144	134
	Queuecounter 2	EW	9.8	16	14
	Queuecounter 3	SN	17.9667	16.5667	15.5167
	Queuecounter 4	NS	20.0056	19.1194	18.6167
Intersection 2	Queuecounter 5	WE	146.458	136	121
	Queuecounter 6	EW	17	16	15.2361
	Queuecounter 7	SN	91	89	83
	Queuecounter 8	NS	170.625	171.053	106
Intersection 3	Queuecounter 9	WE	19	11	15
	Queuecounter 10	EW	138	126	114.531
	Queuecounter 11	SN	97	95	84
	Queuecounter 12	NS	103	97	78
Intersection 4	Queuecounter 13	WE	36	23	21
	Queuecounter 14	EW	183.694	179	119
	Queuecounter 15	SN	7	4	13
	Queuecounter 16	NS	164.075	164.075	107

## Sheet: sesitivity
Comparison of delay in six different scenarios
	m	Method 1	Method 2	Method 3
s1	0.2	710.5	714.3	708.7
s2	0.4	816.7	815.2	809.3
s3	0.6	817.4	817.6	814.5
s4	0.8	910.7	925.8	905.4
s5	1	1155.3	1055.8	998.7
s6	1.2	1756.3	1596.4	1232.6
Comparison of delay with different turning behavior
β	[1,1,1]	[1,2,1]	[2,1,1]
Method 1	1547.6	1257.8	1392.1
Method 2	1159.3	1152.3	1248.6
Method 3	981.7	952.4	954.6
